# Supplementary material for: Augmenting Large Language Model With Prompt Engineering and Supervised Fine-Tuning in Non-Small Cell Lung Cancer Tumor-Node-Metastasis Staging: Framework Development and Validation
Source: JMIR AI. 2026 Apr 15;5:e77988. doi: 10.2196/77988 (PMC13082344; doi:10.2196/77988)
Supplement: Multimedia Appendix 1 [file ai-v5-e77988-s001.xlsx]

## Sheet: Dataset_Distribution_Summary
Category	Type	Overall Dataset (n=492)	Percentage	Training Set (n=292)	Percentage	Test Set (n=200)	Percentage (%)
Imaging Modalities	CT	417	0.847561	254	0.869863	163	0.815
	PET-CT	64	0.130081	27	0.0924658	37	0.185
	MRI	7	0.0142276	7	0.0239726	0	0
	Pathological	1	0.00203252	1	0.00342466	0	0
	Ultrasonic examination	2	0.00406504	2	0.00684932	0	0
	SPECT-CT	1	0.00203252	1	0.00342466	0	0
	Total	492	1	292	1	200	1
Report language	Chinese	492	1	292	1	200	1
	English	0	0	0	0	0	0
	Total	492	1	292	1	200	1
Report source	Chuzhou First People's Hospital	22	0.0447154	18	0.0616438	4	0.02
	Shaanxi Provincial Cancer Hospital	13	0.0264228	8	0.0273973	5	0.025
	Beijing Tiantan Hospital	5	0.0101626	3	0.010274	2	0.01
	The Second Affiliated Hospital of [Medical University Name]	3	0.00609756	2	0.00684932	1	0.005
	Baoding Second Hospital	3	0.00609756	2	0.00684932	1	0.005
	The Second Affiliated Hospital of Air Force Medical University	5	0.0101626	3	0.010274	2	0.01
	Binzhou People's Hospital	4	0.00813008	2	0.00684932	2	0.01
	Shantou Central Hospital	6	0.0121951	3	0.010274	3	0.015
	The Affiliated Hospital of Qingdao University	3	0.00609756	2	0.00684932	1	0.005
	Shanxi Bethune Hospital, Shanxi Academy of Medical Sciences	3	0.00609756	2	0.00684932	1	0.005
	Nanping First Hospital, Fujian Province	2	0.00406504	1	0.00342466	1	0.005
	Dezhou Hospital, Qilu Hospital Group	8	0.0162602	5	0.0171233	3	0.015
	Xuzhou Central Hospital, Jiangsu Province	4	0.00813008	2	0.00684932	2	0.01
	Dezhou People's Hospital, Shandong Province	2	0.00406504	1	0.00342466	1	0.005
	West China Hospital, Sichuan University	6	0.0121951	3	0.010274	3	0.015
	Tianjin People's Hospital	9	0.0182927	5	0.0171233	4	0.02
	Jinshan Branch, Shanghai Sixth People's Hospital	2	0.00406504	1	0.00342466	1	0.005
	Shanghai Chest Hospital	18	0.0365854	10	0.0342466	8	0.04
	Sir Run Run Shaw Hospital, Zhejiang University School of Medicine	75	0.152439	44	0.150685	31	0.155
	Changzhou First People's Hospital	6	0.0121951	3	0.010274	3	0.015
	The First Affiliated Hospital of Zhengzhou University	13	0.0264228	8	0.0273973	5	0.025
	Shanghai Sixth People's Hospital	3	0.00609756	2	0.00684932	1	0.005
	The Second Xiangya Hospital of Central South University	11	0.0223577	6	0.0205479	5	0.025
	The Second Affiliated Hospital of Guilin Medical University	3	0.00609756	2	0.00684932	1	0.005
	Cancer Hospital Affiliated to Chinese Academy of Sciences (Zhejiang Cancer Hospital)	8	0.0162602	5	0.0171233	3	0.015
	The First People's Hospital Affiliated to Shanghai Jiao Tong University School of Medicine	8	0.0162602	5	0.0171233	3	0.015
	Xi'an International Medical Center Hospital	8	0.0162602	5	0.0171233	3	0.015
	Hebei Provincial Cancer Hospital	9	0.0182927	5	0.0171233	4	0.02
	Sichuan Cancer Hospital	8	0.0162602	5	0.0171233	3	0.015
	The Third Affiliated Hospital of Harbin Medical University	1	0.00203252	0	0	1	0.005
	Shanghai International Medical Center	2	0.00406504	1	0.00342466	1	0.005
	Zhuji Sixth People's Hospital	1	0.00203252	1	0.00342466	0	0
	Henan Provincial Cancer Hospital	10	0.0203252	6	0.0205479	4	0.02
	Longhua Hospital Shanghai University of Traditional Chinese Medicine	18	0.0365854	10	0.0342466	8	0.04
	The Second Affiliated Hospital of Harbin Medical University	2	0.00406504	1	0.00342466	1	0.005
	Suqian Branch, Jiangsu Provincial People's Hospital	5	0.0101626	3	0.010274	2	0.01
	Suzhou Kowloon Hospital, Shanghai Jiao Tong University School of Medicine	1	0.00203252	1	0.00342466	0	0
	Xuancheng Central Hospital	1	0.00203252	1	0.00342466	0	0
	Huangshi Central Hospital, Affiliated Hospital of Hubei Polytechnic University	1	0.00203252	1	0.00342466	0	0
	The Second Affiliated Hospital of Nanchang University	1	0.00203252	1	0.00342466	0	0
	Cancer Hospital, Chinese Academy of Medical Sciences	6	0.0121951	3	0.010274	3	0.015
	Hunan Provincial Cancer Hospital	3	0.00609756	2	0.00684932	1	0.005
	The Second Affiliated Hospital of Zhejiang University School of Medicine	2	0.00406504	1	0.00342466	1	0.005
	Nanjing Hospital of Traditional Chinese Medicine Affiliated to Nanjing University of Chinese Medicine	5	0.0101626	3	0.010274	2	0.01
	Anhui Provincial Cancer Hospital	2	0.00406504	1	0.00342466	1	0.005
	The First Affiliated Hospital of University Name - University of Science and Technology of China requires verification	2	0.00406504	1	0.00342466	1	0.005
	Zhejiang Provincial Cancer Hospital	18	0.0365854	10	0.0342466	8	0.04
	Shanghai Gamma Hospital	3	0.00609756	2	0.00684932	1	0.005
	Shanghai Pulmonary Hospital	16	0.0325203	9	0.0308219	7	0.035
	Jiangsu Provincial People's Hospital	6	0.0121951	3	0.010274	3	0.015
	Taicang First People's Hospital	8	0.0162602	5	0.0171233	3	0.015
	Unknown	108	0.219512	63	0.215753	45	0.225
	Total	492	1	292	1	200	1
