# Supplementary material for: Augmenting Large Language Model With Prompt Engineering and Supervised Fine-Tuning in Non-Small Cell Lung Cancer Tumor-Node-Metastasis Staging: Framework Development and Validation
Source: JMIR AI. 2026 Apr 15;5:e77988. doi: 10.2196/77988 (PMC13082344; doi:10.2196/77988)
Supplement: Multimedia Appendix 2 [file ai-v5-e77988-s002.xlsx]

## Sheet: Test_Set_Distribution
Stage Category	Stage	White-box(n=100)	Percentage	Black-box(n=100)	Percentage
T Staging	T0	2	0.02	0	0
	T1a	3	0.03	4	0.04
	T1b	10	0.1	10	0.1
	T1c	14	0.14	11	0.11
	T2	3	0.03	4	0.04
	T2a	11	0.11	12	0.12
	T2b	11	0.11	11	0.11
	T3	7	0.07	15	0.15
	T4	25	0.25	22	0.22
	Tx	14	0.14	10	0.1
	T4 or Tx	0	0	1	0.01
	Total	100	1	100	1
N Staging	N0	45	0.45	43	0.43
	N1	5	0.05	3	0.03
	N2	33	0.33	34	0.34
	N3	16	0.16	18	0.18
	Nx	1	0.01	2	0.02
	Total	100	1	100	1
M Staging	M0	55	0.55	63	0.63
	M1a	9	0.09	5	0.05
	M1b	4	0.04	4	0.04
	M1c	27	0.27	19	0.19
	Mx	4	0.04	8	0.08
	M0 or M1a	0	0	1	0.01
	M1b or M1a	1	0.01	0	0
	Total	100	1	100	1
Clinical Staging	I A	15	0.15	15	0.15
	I B	3	0.03	5	0.05
	II A	3	0.03	2	0.02
	II B	1	0.01	4	0.04
	III A	14	0.14	19	0.19
	III B	7	0.07	10	0.1
	III C	5	0.05	2	0.02
	IV A	14	0.14	9	0.09
	IV B	27	0.27	19	0.19
	Mx	1	0.01	5	0.05
	Tx	5	0.05	5	0.05
	Tx or Mx	3	0.03	2	0.02
	III C or IV A	0	0	1	0.01
	Nx	0	0	1	0.01
	Nx or Mx	0	0	1	0.01
	No evidence of tumor	2	0.02	0	0
	Total	100	1	100	1

## Sheet: Training_Set_Distribution
Stage Category	Stage	Training Set (n=292)	Percentage
N Staging	N0	127	43.49
	N1	17	5.82
	N2	80	27.4
	N3	47	16.1
	Nx	21	7.19
	Total	292	1
T Staging	T0	4	1.37
	T2	13	4.45
	T3	32	10.96
	T4	72	24.66
	Tx	70	23.97
	T1a	8	2.74
	T1b	26	8.9
	T1c	25	8.56
	T2a	24	8.22
	T2b	18	6.16
	Total	292	1
Note: Data for M staging was not used in the Supervised Fine-Tuning (SFT) process
