# Supplementary material for: Augmenting Large Language Model With Prompt Engineering and Supervised Fine-Tuning in Non-Small Cell Lung Cancer Tumor-Node-Metastasis Staging: Framework Development and Validation
Source: JMIR AI. 2026 Apr 15;5:e77988. doi: 10.2196/77988 (PMC13082344; doi:10.2196/77988)
Supplement: Multimedia Appendix 3 [file ai-v5-e77988-s003.xlsx]

## Sheet: Sheet1
Category	Quantity	Percentage	input	target
Math	530	0.249647	Find the remainder when $$(5x + 9)^{611} + (x + 5)^{11} + (x - 1)^{11} + 3x^2 + 1$$ is divided by $$x + 2.$$	By the Remainder Theorem, to find the remainder, we set $$x = -2.$$ This gives us \[(-1)^{611} + 3^{11} + (-3)^{11} + 3(-2)^2 + 1 = \boxed{12}.\] answer:12
Summary	359	0.1691	克里姆林宫新闻局今日称，俄总统普京签署“关于长期国家经济政策”命令，责成政府2020年前创造并改造2500万个高效就业机会。文件还规定，政府必须增加国内投资额，使其在2015年前达到不少于国内生产总值的25%，2018年前不少于27%。 这段文本说了什么？	普京签署经济政策命令要求创造2500万就业机会
Translation	383	0.180405	This paper describes silicone emulsions, how to formulute with them cmd to demostrate their performance in hair produccts; 把这句话翻译成中文。	本文研究了聚硅氧烷的护发性能及制备方法
ProductDesc	200	0.0942063	帮我生成商品文案 输入：优品康烘焙水果燕麦片酸奶谷物脆干吃早餐冲饮即食玉米营养食品文案：	燕麦中的葡聚糖不能吸收，在大肠中发酵，产生丙酸、丁酸等短链脂肪酸，抑制腐败菌，促进益生菌，维持肠道菌群平衡，防止腹泻或便秘。
COT	170	0.0800754	请进行一步一步的推理，然后给出答案： Premise: "Several teens are starting a race as older students observe the action." Hypothesis: "Nobody is racing." Is the hypothesis entailed by the premise? Options: - yes - it is not possible to tell	They cannot be starting a race and have nobody racing simultaneously. 最终的答案是： no
NER	156	0.0734809	压题图片：山东省淄博市针对下岗女工增多的实际，采取多种办法为再就业创造便利条件。自学成才的徐丽君凭着自身过硬素质，被聘为驻军某专科医院的住院部主任。（孙益新赵旭东摄） 文本中存在哪些实体：	孙益新,赵旭东,徐丽君
OpenQA	325	0.153085	主题：有什么动漫可以是男女主好好谈恋爱的？修成正果的？有表白的？ 描述：年底了，补了好多没看的番，可是男女主们都还是那么支支吾吾，打死也不表白！！！简直急死我了，急的我一口老血都吐了出来，有没有我描述的不用吐老血的动漫啊古往今来都可以。 这个问题的答案是：	缘之空
Total	2123	1	/	/
